# Supplementary material for: Functionality Versus Sustainability for PLA in MEX 3D Printing: The Impact of Generic Process Control Factors on Flexural Response and Energy Efficiency
Source: Polymers (Basel). 2023 Feb 28;15(5):1232. doi: 10.3390/polym15051232 (PMC10007265; doi:10.3390/polym15051232)
Supplement: Supplementary file 1 [file polymers-15-01232-s001.zip]

Archive with 1 entries (1 files):
- polymers-2228220-supplementary.pdf
